# Supplementary material for: Embosphere microspheres size for bronchial artery embolization in patients with hemoptysis caused by bronchiectasis: a retrospective comparative analysis of 500–750 versus 700–900 μm microspheres
Source: BMC Pulm Med. 2024 Apr 24;24:203. doi: 10.1186/s12890-024-03019-4 (PMC11044458; doi:10.1186/s12890-024-03019-4)
Supplement: Supplementary file 1 — Supplementary Material 1 [file 12890_2024_3019_MOESM1_ESM.xls]

## Sheet: Sheet1
Parameter	500-750 µm Embosphere microspheres	700-900 µm Embosphere microspheres
number of vials (95% interval)	4(1-7)	2(1-3)
The price per vial is 1819 Yuan.
